# Supplementary material for: Selection of Reference Genes for Normalization of Gene Expression After Exposure of Human Endothelial and Epithelial Cells to Hypoxia
Source: Int J Mol Sci. 2025 Feb 19;26(4):1763. doi: 10.3390/ijms26041763 (PMC11855034; doi:10.3390/ijms26041763)
Supplement: Supplementary file 1 [file ijms-26-01763-s001.zip]

Archive with 1 entries (1 files):
- ijms-3466337-supplementary.pdf
